# Supplementary material for: Exploring Metabolic and Gut Microbiome Responses to Paraquat Administration in Male Wistar Rats: Implications for Oxidative Stress
Source: Antioxidants (Basel). 2024 Jan 1;13(1):67. doi: 10.3390/antiox13010067 (PMC10812659; doi:10.3390/antiox13010067)
Supplement: Supplementary file 1 [file antioxidants-13-00067-s001.zip]

Archive with 1 entries (1 files):
- antioxidants-2773870-supplementary.pdf
